# Supplementary material for: Early breeders choose differently – Refining measures of habitat quality for the yellow-bellied sapsucker (Sphyrapicus varius), a keystone species in the mixedwood boreal forest
Source: PLoS One. 2018 Sep 12;13(9):e0203683. doi: 10.1371/journal.pone.0203683 (PMC6135400; doi:10.1371/journal.pone.0203683)
Supplement: S1 Data — (XLSX) [file pone.0203683.s001.xlsx]

## Sheet: ybsa_nestdensity
Stand	nests	decid	aspen_nestsite	aspen_territory	birch	offset	nestdensity	nest_density_corrected	SE	type
27	0	0	0	0	0	4	0	0	0	conifer
28	0	0	0	0	0	4	0	0	0	conifer
29	0	0	0	0	0	4	0	0	0	conifer
32	0	0	0	0	0	4	0	0	0	conifer
33	0	0	0	0	0	4	0	0	0	conifer
47	0	3.29422	0	0	0	8	0	0	0	conifer
44	0	3.75	0	0	0	8	0	0	0	conifer
45	0	3.75	0	0	0	8	0	0	0	conifer
46	0	4.31864	0.5	0.5	0	8	0	0	0	conifer
26	0	6.65168	0	0	1.5	4	0	0	0	conifer
105	0	7.43375	0	0	0.25	8	0	0	0	conifer
56	0	8.57638	0	0.25	0.25	4	0	0	0	conifer
122	0	9.93272	0	0	1.25	4	0	0	0	conifer
12	0	13	0	0	2.25	4	0	0	0	conifer
53	1	16.8056	0	0	1	4	0.25	0.344116	0.0399862	conifer
35	0	16.8078	0	1.5	0	4	0	0	0	conifer
99	0	18.3918	2	0.5	1.5	8	0	0	0	conifer
19	0	19.8457	0	0	0	4	0	0	0	conifer
113	0	19.8806	0	0	0	4	0	0	0	conifer
48	1	20	0	0.25	0.5	4	0.25	0.344116	0.0399862	conifer
110	1	22.2593	0	0.25	0.5	4	0.25	0.344116	0.0399862	mixed
54	0	22.6189	0	0	3.25	4	0	0	0	mixed
55	2	22.6994	0	0.25	0.375	8	0.25	0.344116	0.0399862	mixed
119	1	22.9861	1	2.5	0	4	0.25	0.344116	0.0399862	mixed
115	0	26.2436	0	0	0	8	0	0	0	mixed
1	1	26.25	0	0	0	4	0.25	0.344116	0.0399862	mixed
123	0	28.75	5	1.75	0.5	4	0	0	0	mixed
111	1	33.2213	0	0.75	0	4	0.25	0.344116	0.0399862	mixed
24_25	5	33.4353	0	0.75	2.66667	8	0.625	0.860289	0.0999656	mixed
63	0	35.6697	4	4	0	4	0	0	0	mixed
57_58	0	38.3765	0	0	0.375	8	0	0	0	mixed
18	1	39.282	1.5	1.225	0	8	0.125	0.172058	0.0199931	mixed
109	0	41.875	0.5	0.125	2.5	8	0	0	0	mixed
36	0	43.6571	2	1.75	0.75	4	0	0	0	mixed
23	3	43.7265	0	0.25	1.25	4	0.75	1.03235	0.119959	mixed
83	1	44.4899	2	0.75	0	4	0.25	0.344116	0.0399862	mixed
22	0	45.6055	0	0.25	0.25	4	0	0	0	mixed
87	0	45.8198	3	3	0	4	0	0	0	mixed
64	3	46.4149	1	3	0.5	4	0.75	1.03235	0.119959	mixed
52	2	49.7035	0	0.75	0.75	4	0.5	0.688231	0.0799725	mixed
21	1	50.3292	0	0.5	0	4	0.25	0.344116	0.0399862	mixed
80	0	50.7253	0	0	0.25	4	0	0	0	mixed
15	0	51.9679	0	0.25	0	4	0	0	0	mixed
7	0	52.825	0.5	0.125	0	4	0	0	0	mixed
8	1	54.8897	0	0.25	5.25	4	0.25	0.344116	0.0399862	mixed
30	1	55	0	0	0	4	0.25	0.344116	0.0399862	mixed
104	0	56.4469	3	2	0	4	0	0	0	mixed
34	0	58.463	0.5	1.5	0.75	4	0	0	0	mixed
37	0	60.8849	3.5	2.6	0.2	4	0	0	0	mixed
31	2	61.1275	0	0	0	4	0.5	0.688231	0.0799725	mixed
84	0	61.2918	0	0.5	0	4	0	0	0	mixed
50	1	62.5	0	1.25	1.5	4	0.25	0.344116	0.0399862	mixed
75	1	62.6675	2	1.5	1	4	0.25	0.344116	0.0399862	mixed
41	0	62.8279	0	0	0	4	0	0	0	mixed
100	1	63.483	3	1	0.25	4	0.25	0.344116	0.0399862	mixed
14	2	65	0	0	0	4	0.5	0.688231	0.0799725	mixed
62	0	65	0	2.8	0	4	0	0	0	mixed
59	1	67.8295	4	2	0	4	0.25	0.344116	0.0399862	mixed
39	1	67.936	0.5	3.125	0	4	0.25	0.344116	0.0399862	mixed
10	2	69.6572	1.5	0.75	0	4	0.5	0.688231	0.0799725	mixed
96	0	71.4515	0	0	0	4	0	0	0	mixed
40	1	72.7889	3	3.25	0.125	8	0.125	0.172058	0.0199931	mixed
107	0	72.7917	0	0	1.75	4	0	0	0	mixed
49	0	73.198	0	0.125	3.5	4	0	0	0	mixed
51	3	78.3396	0	0.5	7	4	0.75	1.03235	0.119959	mixed
85	1	78.6852	0	0.5	0	4	0.25	0.344116	0.0399862	mixed
5	2	78.7101	4	2.75	2.25	4	0.5	0.688231	0.0799725	mixed
6	3	79.3916	1	1.5	3.75	4	0.75	1.03235	0.119959	mixed
60	0	80	2.5	2.66667	0	4	0	0	0	decid
4_11	5	81.663	0	0.125	0.75	8	0.625	0.860289	0.0999656	decid
86	0	81.6667	0	0	0	4	0	0	0	decid
42	3	83.3788	1	2.625	0.125	8	0.375	0.516173	0.0599794	decid
76	0	83.3793	0	0.5	0	4	0	0	0	decid
2	0	84.1065	2	3.5	0.5	4	0	0	0	decid
78	0	84.9075	0	0.5	0	4	0	0	0	decid
3	3	85.0815	0	1.16667	2.66667	4	0.75	1.03235	0.119959	decid
77	0	87.209	3	0.75	0	4	0	0	0	decid
38	2	87.3501	1	3.75	0	8	0.25	0.344116	0.0399862	decid
82	0	87.741	1.5	0.75	0	4	0	0	0	decid
9	1	88.5828	0	0.5	1.5	4	0.25	0.344116	0.0399862	decid
43	0	90.9488	0	0.75	0.125	8	0	0	0	decid
73	0	95.2251	2	1	0	4	0	0	0	decid
61	2	95.2274	0	0	0	8	0.25	0.344116	0.0399862	decid
16	0	96.6161	0	0.75	0.5	4	0	0	0	decid
74	1	98.1584	0.5	0.75	0	8	0.125	0.172058	0.0199931	decid
17	1	98.5	0	2.33333	0	4	0.25	0.344116	0.0399862	decid
94	0	99.7061	0	0	0	4	0	0	0	decid

## Sheet: ybsa_nestsiteselection
presence	id	dbh	aspen_nestsite	birch	aspent_territory	shrub	conks	decid
TRUE	4	34.4	2	0	4	0	10	80.9517
TRUE	13	35.52	5	2.5	3.25	1.8	6	78.9672
TRUE	14	31.06	15	0	1.67	1	12	79.6015
TRUE	22	30.82	4	1.75	2.67	10.3	4	92.2504
TRUE	26	34.43	1	1	0.33	5	5	86.9096
TRUE	27	35.12	6	0	2.25	1.3	19	78.6097
TRUE	29	40.32	0	0	0	1.8	7	47.1916
TRUE	41	38.3	0	4.75	0	1.8	7	22.3651
TRUE	42	42.57	9	0	5	0	4	63.4276
TRUE	45	32.16	2	0.333333	0.67	5.7	8	49.9152
TRUE	47	35.09	4	0.25	3.5	2.8	8	86.8263
TRUE	48	40.75	2	0	2	3.8	8	90.248
TRUE	50	41.11	4	1	3	2.3	11	93.6058
TRUE	56	29.49	1	5.75	0.67	1.3	15	56.9413
TRUE	57	36.8	0	2	0	1.7	10	37.675
TRUE	63	34.58	1	0.75	1.33	1	9	46.0259
TRUE	64	28.51	15	2.75	5.25	5.3	2	89.0114
TRUE	65	36.12	4	0.5	2.5	4.3	30	61.2095
TRUE	67	35.47	4	1	2.67	8.7	12	79.5205
TRUE	68	33.12	5	0.5	1.5	3.3	5	35.1166
TRUE	71	27.77	1	0	2	1.5	5	97.0332
TRUE	72	38.88	4	0.25	1.75	0.3	14	91.6544
TRUE	73	30.36	4	0	1.5	5	9	90.6573
TRUE	76	36.04	13	1.75	5	8.8	6	81.9211
TRUE	77	46.08	3	0	2	0	28	78.1991
TRUE	78	38.59	9	0	3.5	6.5	12	86.676
TRUE	79	29.11	2	0.75	3.67	3.3	5	50.2428
TRUE	80	37.85	3	0.333333	2	8	13	98.4134
TRUE	81	30.02	3	1.25	2	3	3	40.7166
TRUE	82	34.6	10	0	2.8	0.2	4	74.8808
TRUE	83	33.37	3	0.5	1.67	4.3	6	84.6562
TRUE	85	41.62	3	3	2	3.7	11	83.39
TRUE	88	29.43	2	2.5	1.25	3.8	4	52.2108
TRUE	91	40.86	2	0	1.5	3	12	90.0701
TRUE	93	36.78	3	0	1.5	0	10	32.5163
TRUE	94	48.07	5	1	5	0.5	3	77.0627
TRUE	96	35.42	4	0	1.33	1.8	18	71.7913
TRUE	97	36.08	2	0	1.25	7	6	96.4377
TRUE	99	31.74	2	0.25	2.25	0.3	9	65.6008
TRUE	100	39.7	1	1	1.33	4.5	15	84.9248
TRUE	101	22.47	1	0	1	5.3	0	69.41
TRUE	102	40.5	0	0	0	1.5	0	62.677
TRUE	104	34.51	3	0	3.5	1.3	3	90.0204
TRUE	105	37.4	5	0	3.25	1	14	70.0333
TRUE	106	37.16	0	0.25	1.67	1.5	12	73.6053
TRUE	107	35	3	0	2.5	1	10	46.9084
TRUE	110	48.31	2	0	2	4.5	20	40.6853
TRUE	111	37.23	5	2.75	5	8.5	4	82.8946
TRUE	112	29.81	2	0	1	6.8	6	99.5
TRUE	113	38.52	2	0.75	0.67	0.8	0	42.8694
TRUE	114	31.22	1	0.75	0.5	0	9	68.1273
TRUE	115	37.2	1	0	1.5	0	10	65.9793
TRUE	117	40.59	2	1	2	3.5	5	41.1631
TRUE	118	30.86	3	0	2.5	0.8	14	51.2234
TRUE	121	25.19	0	0.25	1.5	3.5	0	44.8467
TRUE	125	25.09	1	0	1.67	0	13	53.3038
FALSE	4	47.4	3	0	2	0.3	1	86.9414
FALSE	13	26.4	0	1.5	0.5	3.3	7	40.3777
FALSE	14	35.2	4	0	3	1.5	6	74.5546
FALSE	22	40.4	1	0	1	2.3	1	36.0605
FALSE	26	47.3	3	0	1	2.8	3	51.0732
FALSE	27	36.2	2	1.25	2	0.5	6	53.713
FALSE	29	44.5	1	0.25	0.5	3.3	10	66.7504
FALSE	41	39.2	0	3.75	0.5	2.8	4	43.7953
FALSE	42	36.4	0	1	1	2.8	5	65.2481
FALSE	45	48.2	0	0.75	0	2.5	2	58.9426
FALSE	47	43.3	0	1.25	0	5	1	25.8617
FALSE	48	48.9	1	0	1	3.8	4	52.9473
FALSE	50	46.8	4	0	3.5	1	4	48.835
FALSE	56	44.4	1	2.25	1.25	0.5	2	57.2795
FALSE	57	52	2	1.5	2.33	1	3	47.7141
FALSE	63	47.6	0	2.5	0.5	3	1	41.4473
FALSE	64	42.3	3	0	2.5	5.3	4	87.552
FALSE	65	30.9	2	1.5	1.25	7	8	63.585
FALSE	67	41.7	0	1.25	3.67	3	3	41.24
FALSE	68	35.4	4	0	2.5	4	7	17.6239
FALSE	71	44.8	0	0	0.33	1	2	77.2447
FALSE	72	36.8	0	0	1	0.7	10	89.6799
FALSE	73	47.2	5	0	2.5	2.8	10	98.2263
FALSE	76	39.6	0	3	0	7.8	3	18.3329
FALSE	77	47.3	5	0	3.25	0.3	3	65.3825
FALSE	78	37.7	5	0	3	5.5	2	95.2287
FALSE	79	50.5	2	0.25	2.67	2.8	2	77.5377
FALSE	80	44.7	0	0	1.33	0	2	62.877
FALSE	81	48.1	1	0.25	3	5.5	20	68.397
FALSE	82	44.3	1	2	0.5	5.5	1	42.4819
FALSE	83	42.1	2	5.75	0.75	3.5	3	60.3808
FALSE	85	46.2	0	1.75	1.5	4.3	1	49.5538
FALSE	88	35.8	0	2	0.5	1.5	2	16.6443
FALSE	91	31.2	3	0	2	0	8	75.9936
FALSE	93	24.9	1	1	0.33	0	2	28.6332
FALSE	94	51	0	0.25	0.25	3.8	2	82.8869
FALSE	96	58.4	1	0	0.75	2.5	8	51.692
FALSE	97	57.9	0	0.25	0.25	4.8	2	56.7493
FALSE	99	53	0	2.25	0.5	1.5	5	76.4009
FALSE	100	35.8	1	2	1	3	2	15.1862
FALSE	101	43.1	2	0.75	2	1.5	6	53.2594
FALSE	102	41.2	2	0	1	5.3	1	100
FALSE	104	58	2	1.25	2	3.5	3	51.2676
FALSE	105	45.8	1	0	0.5	1	9	17.4192
FALSE	106	40.8	1	1.5	1	4	2	33.2983
FALSE	107	33.7	2	0	1.25	3.8	2	71.3002
FALSE	110	53.9	0	0	0	9	3	73.8114
FALSE	111	72.1	0	0.5	0	5.3	3	1.12852
FALSE	112	54.6	1	0.5	1	5	4	91.2887
FALSE	113	45.8	0	4.25	0.33	3	12	32.8063
FALSE	114	29.3	12	0.5	9	0	4	73.7398
FALSE	115	41.5	2	0.5	1.33	1.8	1	51.8981
FALSE	117	47.2	2	0.25	1	3	2	33.2418
FALSE	118	29.6	3	0	2.25	0.8	8	19.5489
FALSE	121	35.1	1	1	1	1.5	2	57.7391
FALSE	125	46.1	3	0	1.5	6	1	75.6656

## Sheet: ybsa_productivity
territory	Timing2	Timing	dbh	aspect	conks	old_chicks_actual	year	site	Julian	birch	decid	cavitycount	cavityheight	shrub	aspen_nestsite	aspen_territory	old_chicks_ordinal
113	0	Later breeding pairs	38.52	north	0	4	2009	block 2	169	0.75	42.8694	1	9.7	0.8	2	0.67	2
94	0	Later breeding pairs	48.07	north	3	4	2009	block 3	168	1	77.0627	1	7.9	0.5	5	5	2
104	0	Later breeding pairs	34.51	north	3	4	2009	block 3	171	0	90.0204	1	11.4	1.3	3	3.5	2
71	0	Later breeding pairs	27.77	north	5	5	2008	block 3	166	0	97.0332	1	8.6	1.5	1	2	3
48	0	Later breeding pairs	40.75	north	8	3	2009	block 2	176	0	90.248	1	8.4	3.8	2	2	1
98	0	Later breeding pairs	28.72	north	10	4	2009	block 3	168	0	97.4826	0	5.7	0	0	0.75	2
80	0	Later breeding pairs	37.85	north	13	5	2008	block 3	166	0.333333	98.4134	0	7.9	8	3	2	3
101	0	Later breeding pairs	22.47	south	0	4	2009	block 3	172	0	69.41	0	10.6	5.3	1	1	2
64	0	Later breeding pairs	28.51	south	2	4	2009	block 3	167	2.75	89.0114	3	3.1	5.3	15	5.25	2
103	0	Later breeding pairs	26.57	south	3	5	2009	block 3	171	0	54.6137	1	5.6	0	1	3	3
79	0	Later breeding pairs	29.11	south	5	4	2008	block 3	166	0.75	50.2428	1	5.8	3.3	2	3.67	2
26	0	Later breeding pairs	34.43	south	5	4	2007	block 2	166	1	86.9096	0	7.7	5	1	0.33	2
95	0	Later breeding pairs	36.53	south	6	4	2009	block 3	168	0	85.315	1	4.9	4	0	1.25	2
76	0	Later breeding pairs	36.04	south	6	5	2009	block 3	167	1.75	81.9211	2	5.3	8.8	13	5	3
97	0	Later breeding pairs	36.08	south	6	4	2009	block 2	167	0	96.4377	1	5.4	7	2	1.25	2
16	0	Later breeding pairs	33.47	south	7	2	2007	block 2	166	1.75	62.2777	0	8.6	4	0	2	1
63	0	Later breeding pairs	34.58	south	9	3	2009	block 3	172	0.75	46.0259	3	3.2	1	1	1.33	1
99	0	Later breeding pairs	31.74	south	9	4	2009	block 3	172	0.25	65.6008	0	4.4	0.3	2	2.25	2
114	0	Later breeding pairs	31.22	south	9	4	2009	block 3	167	0.75	68.1273	0	8	0	1	0.5	2
115	0	Later breeding pairs	37.2	south	10	4	2009	block 3	168	0	65.9793	0	3.9	0	1	1.5	2
107	0	Later breeding pairs	35	south	10	4	2009	block 3	172	0	46.9084	0	4.8	1	3	2.5	2
93	0	Later breeding pairs	36.78	south	10	4	2009	block 3	168	0	32.5163	0	5.3	0	3	1.5	2
4	0	Later breeding pairs	34.4	south	10	5	2007	block 2	170	0	80.9517	3	5.6	0	2	4	3
108	0	Later breeding pairs	35.2	south	10	6	2009	block 3	167	0	63.8116	0	13.7		0	0	3
85	0	Later breeding pairs	41.62	south	11	3	2008	block 2	167	0	83.39	0	12.7	3.7	3	2	1
106	0	Later breeding pairs	37.16	south	12	6	2009	block 3	167	0.25	73.6053	5	11	1.5	0	1.67	3
91	0	Later breeding pairs	40.86	south	12	4	2009	block 2	166	0	90.0701	8	11.1	3	2	1.5	2
105	0	Later breeding pairs	37.4	south	14	3	2009	block 3	174	0	70.0333	1	3.7	1	5	3.25	1
72	0	Later breeding pairs	38.88	south	14	3	2009	block 2	171	0.25	91.6544	1	11.1	0.3	4	1.75	1
100	0	Later breeding pairs	39.7	south	15	1	2009	block 3	170	1	84.9248	0	7.9	4.5	1	1.33	1
96	0	Later breeding pairs	35.42	south	18	4	2009	block 3	167	0	71.7913	0	5	1.8	4	1.33	2
27	0	Later breeding pairs	35.12	south	19	5	2007	block 2	167	0	78.6097	0	7	1.3	6	2.25	3
49	0	Later breeding pairs	42.6	south	20	1	2007	block 2	170	0.5	87.1059	3	10.5	5	0	1.25	1
110	0	Later breeding pairs	48.31	south	20	4	2009	block 3	171	0	40.6853	1	11.3	4.5	2	2	2
77	0	Later breeding pairs	46.08	south	28	4	2008	block 3	166	0	78.1991	1	8.1	0	3	2	2
65	0	Later breeding pairs	36.12	south	30	4	2009	block 3	167	0.5	61.2095	2	4.1	4.3	4	2.5	2
102	1	Earlier breeding pairs	40.5	north	0	5	2009	block 3	164	0	62.677	1	6.8	1.5	0	0	3
12	1	Earlier breeding pairs	44.22	north	4	5	2007	block 2	160	0	38.2019	0	8.9	2	0	1	3
42	1	Earlier breeding pairs	42.57	north	4	5	2007	block 2	157	0	63.4276	0	12.4	0	9	5	3
117	1	Earlier breeding pairs	40.59	north	5	5	2009	block 3	164	1	41.1631	2	9.9	3.5	2	2	3
41	1	Earlier breeding pairs	38.3	north	7	5	2007	block 2	163	4.75	22.3651	0	7.1	1.8	0	0	3
29	1	Earlier breeding pairs	40.32	north	7	4	2007	block 2	160	0	47.1916	0	9.5	1.8	0	0	2
70	1	Earlier breeding pairs	36.82	north	7	5	2008	block 2	163	2	83.9572	2	10.9	8	5	0.33	3
47	1	Earlier breeding pairs	35.09	north	8	5	2009	block 2	163	0.25	86.8263	0	8.1	2.8	4	3.5	3
14	1	Earlier breeding pairs	31.06	north	8	4	2007	block 2	165	0	79.6015	0	9.4	1	15	1.67	2
50	1	Earlier breeding pairs	41.11	north	11	5	2007	block 2	164	1	93.6058	1	9.9	2.3	4	3	3
56	1	Earlier breeding pairs	29.49	north	12	5	2007	block 2	164	5.75	56.9413	0	9.7	1.3	1	0.67	3
81	1	Earlier breeding pairs	30.02	south	3	5	2009	block 3	162	1.25	40.7166	0	6	3	3	2	3
111	1	Earlier breeding pairs	37.23	south	4	4	2009	block 3	165	2.75	82.8946	1	7.2	8.5	5	5	2
88	1	Earlier breeding pairs	29.43	south	4	4	2008	block 2	165	0.75	52.2108	0	8.1	3.8	2	1.25	2
68	1	Earlier breeding pairs	33.12	south	5	3	2008	block 2	163	0.5	35.1166	0	9.3	3.3	0	2.67	1
112	1	Earlier breeding pairs	29.81	south	6	5	2009	block 3	165	0	99.5	0	3.8	6.8	2	1	3
13	1	Earlier breeding pairs	35.52	south	6	5	2007	block 2	160	2.5	78.9672	1	10.5	1.8	5	3.25	3
78	1	Earlier breeding pairs	38.59	south	8	4	2009	block 3	162	0	86.676	0	10.1	6.5	9	3.5	2
45	1	Earlier breeding pairs	32.16	south	8	3	2008	block 2	163	0.333333	49.9152	1	10.2	5.7	2	0.67	1
73	1	Earlier breeding pairs	30.36	south	9	4	2008	block 3	162	0	90.6573	1	5.3	5	4	1.5	2
57	1	Earlier breeding pairs	36.8	south	10	4	2007	block 2	164	3	37.675	2	8.2	1.7	0	0	2
118	1	Earlier breeding pairs	30.86	south	14	3	2009	block 3	164	0	51.2234	1	9.6	0.8	3	2.5	1
